# Supplementary material for: Cloning, Expression, and Functional Analysis of the MYB Transcription Factor SlMYB86-like in Tomato
Source: Plants (Basel). 2024 Feb 8;13(4):488. doi: 10.3390/plants13040488 (PMC10893056; doi:10.3390/plants13040488)
Supplement: Supplementary file 1 [file plants-13-00488-s001.zip]

Archive with 1 entries (1 files):
- plants-2825797-supplementary.pdf
